# Supplementary material for: The multivariate analysis of variance as a powerful approach for circular data
Source: Mov Ecol. 2022 Apr 27;10:21. doi: 10.1186/s40462-022-00323-8 (PMC9044715; doi:10.1186/s40462-022-00323-8)
Supplement: Supplementary file 1 — Additional file 1. R-code and example data to perform the statistical tests described in the manuscript. [file 40462_2022_323_MOESM1_ESM.zip]

Archive with 51 entries (48 files):
- GithubCode_and_R_Output/
- __MACOSX/._GithubCode_and_R_Output
- GithubCode_and_R_Output/R_Output/
- __MACOSX/GithubCode_and_R_Output/._R_Output
- GithubCode_and_R_Output/._R_Output
- GithubCode_and_R_Output/._.DS_Store
- GithubCode_and_R_Output/GithubCode/
- GithubCode_and_R_Output/.DS_Store
- __MACOSX/GithubCode_and_R_Output/._.DS_Store
- GithubCode_and_R_Output/R_Output/Power_n_10-200_its_9999_Dist_param_axial_vm_m=0_conc=1.csv
- GithubCode_and_R_Output/R_Output/Power_n_10-100_its_9999_Dist_param_wsn_wsn_m=0_conc=2BINNED.csv
- GithubCode_and_R_Output/R_Output/Type_1_error_n_10-100_its_9999_Dist_param_unif_unif_m=0_conc=0BINNED.csv
- GithubCode_and_R_Output/R_Output/Type_1_error_n_5-100_its_9999_Dist_param_unif_unif_m=0_conc=0.csv
- GithubCode_and_R_Output/R_Output/Power_n_10-200_its_9999_Dist_param_bim_vm_m=0_conc=1BINNED.csv
- GithubCode_and_R_Output/R_Output/Power_n_10-200_its_9999_Dist_param_bim_vm_m=0_conc=1.csv
- GithubCode_and_R_Output/R_Output/Hypothetical_example_equal_more_n_1-10_its_9999_Dist_param_vm1_vm_m=180-180_conc=2-4.csv
- GithubCode_and_R_Output/R_Output/Power_n_5-100_its_9999_Dist_param_vm_vm_m=0_conc=1.csv
- GithubCode_and_R_Output/R_Output/Hypothetical_example_equal_less_90degdiff_n_1-10_its_9999_Dist_param_vm1_vm_m=180-270_conc=0-2.csv
- GithubCode_and_R_Output/R_Output/Power_n_15-300_its_9999_Dist_param_trim_asym_vm_m=0_conc=1.csv
- GithubCode_and_R_Output/R_Output/Hypothetical_example_unequal_n_1-10_its_9999_Dist_param_vm1_vm_m=180-180_conc=0-4.csv
- GithubCode_and_R_Output/R_Output/Hypothetical_example_equal_less_180degdiff_n_1-10_its_9999_Dist_param_vm1_vm_m=180-360_conc=0-2.csv
- GithubCode_and_R_Output/R_Output/Power_n_5-100_its_9999_Dist_param_wsn_wsn_m=0_conc=2.csv
- GithubCode_and_R_Output/R_Output/Power_n_15-300_its_9999_Dist_param_trim_sym_vm_m=0_conc=1BINNED.csv
- GithubCode_and_R_Output/R_Output/Hypothetical_example_unequal_180degdiff_n_1-10_its_9999_Dist_param_vm1_vm_m=180-360_conc=0-4.csv
- GithubCode_and_R_Output/R_Output/Power_n_10-200_its_9999_Dist_param_axial_vm_m=0_conc=1BINNED.csv
- GithubCode_and_R_Output/R_Output/Hypothetical_example_Type1error_n_1-10_its_9999_Dist_param_unif_unif_m=180-180_conc=0-0.csv
- GithubCode_and_R_Output/R_Output/.Rhistory
- GithubCode_and_R_Output/R_Output/Power_n_15-300_its_9999_Dist_param_trim_asym_vm_m=0_conc=1BINNED.csv
- GithubCode_and_R_Output/R_Output/Power_n_15-300_its_9999_Dist_param_trim_sym_vm_m=0_conc=1.csv
- GithubCode_and_R_Output/R_Output/Hypothetical_example_equal_less_n_1-10_its_9999_Dist_param_vm1_vm_m=180-180_conc=0-2.csv
- GithubCode_and_R_Output/R_Output/Power_n_10-100_its_9999_Dist_param_vm_vm_m=0_conc=1BINNED.csv
- GithubCode_and_R_Output/R_Output/Hypothetical_example_unequal_90degdiff_n_1-10_its_9999_Dist_param_vm1_vm_m=180-270_conc=0-4.csv
- GithubCode_and_R_Output/GithubCode/Functions_For_Real_Examples_Feb2022.R
- GithubCode_and_R_Output/GithubCode/Obleser_Data.xlsx
- __MACOSX/GithubCode_and_R_Output/GithubCode/._Obleser_Data.xlsx
- GithubCode_and_R_Output/GithubCode/Hypothetical_Example_clean_up.R
- __MACOSX/GithubCode_and_R_Output/GithubCode/._Hypothetical_Example_clean_up.R
- GithubCode_and_R_Output/GithubCode/._MANOVA-(5-10-15-25-50-100)_clean_up.R
- GithubCode_and_R_Output/GithubCode/MANOVA-(5-10-15-25-50-100)_clean_up.R
- __MACOSX/GithubCode_and_R_Output/GithubCode/._MANOVA-(5-10-15-25-50-100)_clean_up.R
- GithubCode_and_R_Output/GithubCode/rawdata_lindecke.csv
- __MACOSX/GithubCode_and_R_Output/GithubCode/._rawdata_lindecke.csv
- GithubCode_and_R_Output/GithubCode/._Obleser_Data.xlsx
- GithubCode_and_R_Output/GithubCode/._rawdata_lindecke.csv
- GithubCode_and_R_Output/GithubCode/MANOVA-36binned-(10-15-25-50-100)_clean_up.R
- __MACOSX/GithubCode_and_R_Output/GithubCode/._MANOVA-36binned-(10-15-25-50-100)_clean_up.R
- GithubCode_and_R_Output/GithubCode/._real_example_09_02_2022.R
- GithubCode_and_R_Output/GithubCode/._Hypothetical_Example_clean_up.R
- GithubCode_and_R_Output/GithubCode/real_example_09_02_2022.R
- __MACOSX/GithubCode_and_R_Output/GithubCode/._real_example_09_02_2022.R
- GithubCode_and_R_Output/GithubCode/._MANOVA-36binned-(10-15-25-50-100)_clean_up.R
