# Supplementary material for: The multivariate analysis of variance as a powerful approach for circular data
Source: Mov Ecol. 2022 Apr 27;10:21. doi: 10.1186/s40462-022-00323-8 (PMC9044715; doi:10.1186/s40462-022-00323-8)
Supplement: Supplementary file 1 — Additional file 1. R-code and example data to perform the statistical tests described in the manuscript. [file 40462_2022_323_MOESM1_ESM.zip › GithubCode_and_R_Output/R_Output/Power_n_10-200_its_9999_Dist_param_axial_vm_m=0_conc=1.csv]

nseq	MANOVA	Rayleigh	HR	MANOVA_random
10	0.0633063306330633	0.0505050505050505	0.0559055905590559	0.0505050505050505
20	0.0528052805280528	0.0506050605060506	0.0742074207420742	0.0492049204920492
30	0.0521052105210521	0.0481048104810481	0.0863086308630863	0.0522052205220522
50	0.0543054305430543	0.0509050905090509	0.114911491149115	0.052005200520052
100	0.0516051605160516	0.0508050805080508	0.188318831883188	0.05000500050005
200	0.0489048904890489	0.0501050105010501	0.355135513551355	0.0489048904890489
