# Supplementary material for: The multivariate analysis of variance as a powerful approach for circular data
Source: Mov Ecol. 2022 Apr 27;10:21. doi: 10.1186/s40462-022-00323-8 (PMC9044715; doi:10.1186/s40462-022-00323-8)
Supplement: Supplementary file 1 — Additional file 1. R-code and example data to perform the statistical tests described in the manuscript. [file 40462_2022_323_MOESM1_ESM.zip › GithubCode_and_R_Output/R_Output/Power_n_10-100_its_9999_Dist_param_wsn_wsn_m=0_conc=2BINNED.csv]

nseq	MANOVA	Rayleigh	HR	MANOVA_random
10	0.647364736473647	0.597559755975598	0.513451345134513	0.598559855985599
15	0.834483448344834	0.809380938093809	0.773377337733773	0.811081108110811
25	0.975997599759976	0.966696669666967	0.967296729672967	0.972197219721972
50	1	1	1	1
100	1	1	1	1
