# Supplementary material for: The multivariate analysis of variance as a powerful approach for circular data
Source: Mov Ecol. 2022 Apr 27;10:21. doi: 10.1186/s40462-022-00323-8 (PMC9044715; doi:10.1186/s40462-022-00323-8)
Supplement: Supplementary file 1 — Additional file 1. R-code and example data to perform the statistical tests described in the manuscript. [file 40462_2022_323_MOESM1_ESM.zip › GithubCode_and_R_Output/R_Output/Type_1_error_n_10-100_its_9999_Dist_param_unif_unif_m=0_conc=0BINNED.csv]

nseq	MANOVA	Rayleigh	HR	MANOVA_random
10	0.0623062306230623	0.0462046204620462	0.05000500050005	0.0471047104710471
15	0.0573057305730573	0.0494049404940494	0.0528052805280528	0.0475047504750475
25	0.0552055205520552	0.0484048404840484	0.054005400540054	0.0542054205420542
50	0.0483048304830483	0.0451045104510451	0.0631063106310631	0.0465046504650465
100	0.0502050205020502	0.0493049304930493	0.0704070407040704	0.0466046604660466
