# Supplementary material for: The multivariate analysis of variance as a powerful approach for circular data
Source: Mov Ecol. 2022 Apr 27;10:21. doi: 10.1186/s40462-022-00323-8 (PMC9044715; doi:10.1186/s40462-022-00323-8)
Supplement: Supplementary file 1 — Additional file 1. R-code and example data to perform the statistical tests described in the manuscript. [file 40462_2022_323_MOESM1_ESM.zip › GithubCode_and_R_Output/R_Output/Type_1_error_n_5-100_its_9999_Dist_param_unif_unif_m=0_conc=0.csv]

nseq	MANOVA	Rayleigh	HR	MANOVA_random
5	0.113511351135114	0.0532053205320532	0.0549054905490549	0.0523052305230523
10	0.0621062106210621	0.0498049804980498	0.047004700470047	0.0477047704770477
15	0.0544054405440544	0.0479047904790479	0.0522052205220522	0.0481048104810481
25	0.0541054105410541	0.0499049904990499	0.0494049404940494	0.0446044604460446
50	0.0571057105710571	0.0529052905290529	0.0478047804780478	0.0569056905690569
100	0.0478047804780478	0.0474047404740474	0.0452045204520452	0.0478047804780478
