# Supplementary material for: The multivariate analysis of variance as a powerful approach for circular data
Source: Mov Ecol. 2022 Apr 27;10:21. doi: 10.1186/s40462-022-00323-8 (PMC9044715; doi:10.1186/s40462-022-00323-8)
Supplement: Supplementary file 1 — Additional file 1. R-code and example data to perform the statistical tests described in the manuscript. [file 40462_2022_323_MOESM1_ESM.zip › GithubCode_and_R_Output/R_Output/Power_n_10-200_its_9999_Dist_param_bim_vm_m=0_conc=1BINNED.csv]

nseq	MANOVA	Rayleigh	HR	MANOVA_random
10	0.15011501150115	0.125712571257126	0.107410741074107	0.133313331333133
20	0.242224222422242	0.218121812181218	0.174617461746175	0.230823082308231
30	0.342034203420342	0.31963196319632	0.256525652565257	0.316131613161316
50	0.54975497549755	0.518251825182518	0.456545654565457	0.535953595359536
100	0.857085708570857	0.835183518351835	0.823482348234823	0.861286128612861
200	0.992299229922992	0.99049904990499	0.992299229922992	0.992999299929993
