# Supplementary material for: The multivariate analysis of variance as a powerful approach for circular data
Source: Mov Ecol. 2022 Apr 27;10:21. doi: 10.1186/s40462-022-00323-8 (PMC9044715; doi:10.1186/s40462-022-00323-8)
Supplement: Supplementary file 1 — Additional file 1. R-code and example data to perform the statistical tests described in the manuscript. [file 40462_2022_323_MOESM1_ESM.zip › GithubCode_and_R_Output/R_Output/Power_n_10-200_its_9999_Dist_param_bim_vm_m=0_conc=1.csv]

nseq	MANOVA	Rayleigh	HR	MANOVA_random
10	0.157315731573157	0.13041304130413	0.107610761076108	0.127212721272127
20	0.243024302430243	0.222222222222222	0.16991699169917	0.241424142414241
30	0.350535053505351	0.324532453245325	0.253525352535254	0.344934493449345
50	0.53995399539954	0.510651065106511	0.433643364336434	0.537053705370537
100	0.852485248524853	0.831283128312831	0.779177917791779	0.850585058505851
200	0.992299229922992	0.98989898989899	0.985298529852985	0.992699269926993
