# Supplementary material for: The multivariate analysis of variance as a powerful approach for circular data
Source: Mov Ecol. 2022 Apr 27;10:21. doi: 10.1186/s40462-022-00323-8 (PMC9044715; doi:10.1186/s40462-022-00323-8)
Supplement: Supplementary file 1 — Additional file 1. R-code and example data to perform the statistical tests described in the manuscript. [file 40462_2022_323_MOESM1_ESM.zip › GithubCode_and_R_Output/R_Output/Hypothetical_example_equal_more_n_1-10_its_9999_Dist_param_vm1_vm_m=180-180_conc=2-4.csv]

nseq	Rayleigh	HR	MANOVA_intercept	MANOVA_random_intercept	MANOVA_linear_interceptP	MANOVA_random_linear_interceptP	MANOVA_linear_covariateP	MANOVA_random_linear_covariateP	MANOVA_linear_group_interceptP	MANOVA_random_linear_group_interceptP	MANOVA_linear_group_covariateP	MANOVA_random_linear_group_covariateP	MANOVA_linear_group_groupP	MANOVA_random_linear_group_groupP
1	0.993599359935994	0.973097309730973	0.989198919891989	0.981798179817982	0.987798779877988	0.981798179817982	0.0476047604760476	0.0407040704070407	0.983198319831983	0.977097709770977	0.045004500450045	0.0384038403840384	0.0343034303430343	0.0267026702670267
3	1	1	1	1	1	1	0.104510451045105	0.0974097409740974	1	1	0.102310231023102	0.0956095609560956	0.0425042504250425	0.0385038503850385
6	1	1	1	1	1	1	0.197819781978198	0.2004200420042	1	1	0.198419841984198	0.200520052005201	0.0434043404340434	0.045004500450045
8	1	1	1	1	1	1	0.273727372737274	0.277927792779278	1	1	0.273727372737274	0.279127912791279	0.0468046804680468	0.0464046404640464
10	1	1	1	1	1	1	0.357735773577358	0.365136513651365	1	1	0.357535753575358	0.366236623662366	0.0468046804680468	0.0475047504750475
