# Supplementary material for: The multivariate analysis of variance as a powerful approach for circular data
Source: Mov Ecol. 2022 Apr 27;10:21. doi: 10.1186/s40462-022-00323-8 (PMC9044715; doi:10.1186/s40462-022-00323-8)
Supplement: Supplementary file 1 — Additional file 1. R-code and example data to perform the statistical tests described in the manuscript. [file 40462_2022_323_MOESM1_ESM.zip › GithubCode_and_R_Output/R_Output/Power_n_5-100_its_9999_Dist_param_vm_vm_m=0_conc=1.csv]

nseq	MANOVA	Rayleigh	HR	MANOVA_random
5	0.338833883388339	0.217621762176218	0.15961596159616	0.203420342034203
10	0.434443444344434	0.429342934293429	0.320532053205321	0.388938893889389
15	0.602260226022602	0.602860286028603	0.488648864886489	0.578357835783578
25	0.85028502850285	0.854085408540854	0.753375337533753	0.84008400840084
50	0.991899189918992	0.991599159915992	0.977397739773977	0.991899189918992
100	1	1	0.999899989999	1
