# Supplementary material for: The multivariate analysis of variance as a powerful approach for circular data
Source: Mov Ecol. 2022 Apr 27;10:21. doi: 10.1186/s40462-022-00323-8 (PMC9044715; doi:10.1186/s40462-022-00323-8)
Supplement: Supplementary file 1 — Additional file 1. R-code and example data to perform the statistical tests described in the manuscript. [file 40462_2022_323_MOESM1_ESM.zip › GithubCode_and_R_Output/R_Output/Hypothetical_example_equal_less_90degdiff_n_1-10_its_9999_Dist_param_vm1_vm_m=180-270_conc=0-2.csv]

nseq	Rayleigh	HR	MANOVA_intercept	MANOVA_random_intercept	MANOVA_linear_interceptP	MANOVA_random_linear_interceptP	MANOVA_linear_covariateP	MANOVA_random_linear_covariateP	MANOVA_linear_group_interceptP	MANOVA_random_linear_group_interceptP	MANOVA_linear_group_covariateP	MANOVA_random_linear_group_covariateP	MANOVA_linear_group_groupP	MANOVA_random_linear_group_groupP
1	0.13981398139814	0.102010201020102	0.163216321632163	0.134513451345135	0.164716471647165	0.133513351335134	0.0773077307730773	0.0604060406040604	0.167616761676168	0.134713471347135	0.0839083908390839	0.0683068306830683	0.165316531653165	0.146214621462146
3	0.434243424342434	0.313931393139314	0.448344834483448	0.429442944294429	0.471947194719472	0.453145314531453	0.188618861886189	0.185718571857186	0.481648164816482	0.464746474647465	0.201120112011201	0.196819681968197	0.460846084608461	0.451245124512451
6	0.777977797779778	0.654365436543654	0.787878787878788	0.784178417841784	0.809180918091809	0.802880288028803	0.386638663866387	0.382138213821382	0.815081508150815	0.809180918091809	0.398639863986399	0.391539153915392	0.796979697969797	0.794379437943794
8	0.891889188918892	0.813781378137814	0.898289828982898	0.904290429042904	0.914691469146915	0.918391839183918	0.51045104510451	0.521952195219522	0.918091809180918	0.920792079207921	0.51955195519552	0.532153215321532	0.896789678967897	0.896089608960896
10	0.955995599559956	0.911291129112911	0.95949594959496	0.958895889588959	0.966796679667967	0.966496649664967	0.63036303630363	0.616461646164617	0.968696869686969	0.968796879687969	0.638763876387639	0.624562456245625	0.959395939593959	0.959295929592959
