# Supplementary material for: The multivariate analysis of variance as a powerful approach for circular data
Source: Mov Ecol. 2022 Apr 27;10:21. doi: 10.1186/s40462-022-00323-8 (PMC9044715; doi:10.1186/s40462-022-00323-8)
Supplement: Supplementary file 1 — Additional file 1. R-code and example data to perform the statistical tests described in the manuscript. [file 40462_2022_323_MOESM1_ESM.zip › GithubCode_and_R_Output/R_Output/Power_n_15-300_its_9999_Dist_param_trim_asym_vm_m=0_conc=1.csv]

nseq	MANOVA	Rayleigh	HR	MANOVA_random
15	0.0708070807080708	0.0613061306130613	0.0579057905790579	0.061006100610061
30	0.0744074407440744	0.0744074407440744	0.0687068706870687	0.0704070407040704
45	0.0979097909790979	0.0946094609460946	0.089008900890089	0.0976097609760976
75	0.123712371237124	0.122812281228123	0.117111711171117	0.13031303130313
150	0.199019901990199	0.195819581958196	0.181818181818182	0.194819481948195
300	0.373637363736374	0.37003700370037	0.338433843384338	0.364336433643364
