# Supplementary material for: The multivariate analysis of variance as a powerful approach for circular data
Source: Mov Ecol. 2022 Apr 27;10:21. doi: 10.1186/s40462-022-00323-8 (PMC9044715; doi:10.1186/s40462-022-00323-8)
Supplement: Supplementary file 1 — Additional file 1. R-code and example data to perform the statistical tests described in the manuscript. [file 40462_2022_323_MOESM1_ESM.zip › GithubCode_and_R_Output/R_Output/Hypothetical_example_unequal_n_1-10_its_9999_Dist_param_vm1_vm_m=180-180_conc=0-4.csv]

nseq	Rayleigh	HR	MANOVA_intercept	MANOVA_random_intercept	MANOVA_linear_interceptP	MANOVA_random_linear_interceptP	MANOVA_linear_covariateP	MANOVA_random_linear_covariateP	MANOVA_linear_group_interceptP	MANOVA_random_linear_group_interceptP	MANOVA_linear_group_covariateP	MANOVA_random_linear_group_covariateP	MANOVA_linear_group_groupP	MANOVA_random_linear_group_groupP
1	0.722072207220722	0.644864486448645	0.68036803680368	0.644064406440644	0.676967696769677	0.638463846384638	0.0618061806180618	0.0567056705670567	0.6999699969997	0.663866386638664	0.0661066106610661	0.0624062406240624	0.0866086608660866	0.0631063106310631
3	0.999199919991999	0.997899789978998	0.998599859985999	0.998299829982998	0.998999899989999	0.998999899989999	0.215721572157216	0.215221522152215	0.999699969997	0.999699969997	0.277227722772277	0.277327732773277	0.446144614461446	0.421542154215422
6	1	1	1	1	1	1	0.484948494849485	0.474047404740474	1	1	0.55985598559856	0.551255125512551	0.821382138213821	0.814581458145815
8	1	1	1	1	1	1	0.644164416441644	0.651965196519652	1	1	0.712371237123712	0.717671767176718	0.926692669266927	0.927592759275928
10	1	1	1	1	1	1	0.75957595759576	0.759275927592759	1	1	0.812481248124812	0.812281228122812	0.972097209720972	0.972997299729973
