# Supplementary material for: The multivariate analysis of variance as a powerful approach for circular data
Source: Mov Ecol. 2022 Apr 27;10:21. doi: 10.1186/s40462-022-00323-8 (PMC9044715; doi:10.1186/s40462-022-00323-8)
Supplement: Supplementary file 1 — Additional file 1. R-code and example data to perform the statistical tests described in the manuscript. [file 40462_2022_323_MOESM1_ESM.zip › GithubCode_and_R_Output/R_Output/Hypothetical_example_equal_less_180degdiff_n_1-10_its_9999_Dist_param_vm1_vm_m=180-360_conc=0-2.csv]

nseq	Rayleigh	HR	MANOVA_intercept	MANOVA_random_intercept	MANOVA_linear_interceptP	MANOVA_random_linear_interceptP	MANOVA_linear_covariateP	MANOVA_random_linear_covariateP	MANOVA_linear_group_interceptP	MANOVA_random_linear_group_interceptP	MANOVA_linear_group_covariateP	MANOVA_random_linear_group_covariateP	MANOVA_linear_group_groupP	MANOVA_random_linear_group_groupP
1	0.0206020602060206	0.0351035103510351	0.037003700370037	0.0274027402740274	0.0379037903790379	0.0304030403040304	0.0302030203020302	0.0249024902490249	0.0466046604660466	0.038003800380038	0.0404040404040404	0.0366036603660366	0.277527752775278	0.241224122412241
3	0.0239023902390239	0.0741074107410741	0.0293029302930293	0.0285028502850285	0.03000300030003	0.0286028602860286	0.028002800280028	0.0264026402640264	0.0433043304330433	0.0423042304230423	0.04000400040004	0.0388038803880388	0.760576057605761	0.743174317431743
6	0.0224022402240224	0.106210621062106	0.0283028302830283	0.0278027802780278	0.0291029102910291	0.0285028502850285	0.0283028302830283	0.0262026202620262	0.0411041104110411	0.0398039803980398	0.041004100410041	0.0387038703870387	0.981798179817982	0.981598159815982
8	0.0252025202520252	0.154615461546155	0.0297029702970297	0.0309030903090309	0.0296029602960296	0.0303030303030303	0.0259025902590259	0.0239023902390239	0.0422042204220422	0.0441044104410441	0.0376037603760376	0.0362036203620362	0.997299729972997	0.997199719971997
10	0.027002700270027	0.197219721972197	0.0304030403040304	0.0294029402940294	0.0305030503050305	0.0294029402940294	0.0254025402540254	0.0243024302430243	0.043004300430043	0.0419041904190419	0.0384038403840384	0.036003600360036	0.999699969997	0.999699969997
