# Supplementary material for: The multivariate analysis of variance as a powerful approach for circular data
Source: Mov Ecol. 2022 Apr 27;10:21. doi: 10.1186/s40462-022-00323-8 (PMC9044715; doi:10.1186/s40462-022-00323-8)
Supplement: Supplementary file 1 — Additional file 1. R-code and example data to perform the statistical tests described in the manuscript. [file 40462_2022_323_MOESM1_ESM.zip › GithubCode_and_R_Output/R_Output/Power_n_5-100_its_9999_Dist_param_wsn_wsn_m=0_conc=2.csv]

nseq	MANOVA	Rayleigh	HR	MANOVA_random
5	0.45014501450145	0.289328932893289	0.207920792079208	0.261126112611261
10	0.645064506450645	0.597859785978598	0.501950195019502	0.597859785978598
15	0.83978397839784	0.815581558155816	0.766976697669767	0.821182118211821
25	0.976597659765977	0.971497149714971	0.969096909690969	0.976597659765977
50	1	1	1	0.999899989999
100	1	1	1	1
