# Supplementary material for: The multivariate analysis of variance as a powerful approach for circular data
Source: Mov Ecol. 2022 Apr 27;10:21. doi: 10.1186/s40462-022-00323-8 (PMC9044715; doi:10.1186/s40462-022-00323-8)
Supplement: Supplementary file 1 — Additional file 1. R-code and example data to perform the statistical tests described in the manuscript. [file 40462_2022_323_MOESM1_ESM.zip › GithubCode_and_R_Output/R_Output/Power_n_15-300_its_9999_Dist_param_trim_sym_vm_m=0_conc=1BINNED.csv]

nseq	MANOVA	Rayleigh	HR	MANOVA_random
15	0.0604060406040604	0.0484048404840484	0.0535053505350535	0.0495049504950495
30	0.0488048804880488	0.0472047204720472	0.0577057705770577	0.0457045704570457
45	0.0494049404940494	0.0478047804780478	0.0577057705770577	0.048004800480048
75	0.0533053305330533	0.0504050405040504	0.0655065506550655	0.0541054105410541
150	0.0508050805080508	0.0471047104710471	0.0762076207620762	0.0523052305230523
300	0.0493049304930493	0.0494049404940494	0.122012201220122	0.0452045204520452
