# Supplementary material for: The multivariate analysis of variance as a powerful approach for circular data
Source: Mov Ecol. 2022 Apr 27;10:21. doi: 10.1186/s40462-022-00323-8 (PMC9044715; doi:10.1186/s40462-022-00323-8)
Supplement: Supplementary file 1 — Additional file 1. R-code and example data to perform the statistical tests described in the manuscript. [file 40462_2022_323_MOESM1_ESM.zip › GithubCode_and_R_Output/R_Output/Hypothetical_example_unequal_180degdiff_n_1-10_its_9999_Dist_param_vm1_vm_m=180-360_conc=0-4.csv]

nseq	Rayleigh	HR	MANOVA_intercept	MANOVA_random_intercept	MANOVA_linear_interceptP	MANOVA_random_linear_interceptP	MANOVA_linear_covariateP	MANOVA_random_linear_covariateP	MANOVA_linear_group_interceptP	MANOVA_random_linear_group_interceptP	MANOVA_linear_group_covariateP	MANOVA_random_linear_group_covariateP	MANOVA_linear_group_groupP	MANOVA_random_linear_group_groupP
1	0.0319031903190319	0.106010601060106	0.0508050805080508	0.041004100410041	0.0525052505250525	0.0423042304230423	0.0254025402540254	0.0208020802080208	0.0845084508450845	0.0692069206920692	0.0395039503950395	0.0333033303330333	0.697669766976698	0.62956295629563
3	0.136713671367137	0.497349734973497	0.113911391139114	0.111811181118112	0.115211521152115	0.113711371137114	0.0314031403140314	0.0333033303330333	0.417141714171417	0.40994099409941	0.124112411241124	0.124312431243124	0.999699969997	0.999499949994999
6	0.423942394239424	0.888288828882888	0.320732073207321	0.310731073107311	0.328432843284328	0.317831783178318	0.0489048904890489	0.049004900490049	0.797879787978798	0.792779277927793	0.238323832383238	0.240624062406241	1	1
8	0.606360636063606	0.968996899689969	0.476647664766477	0.445044504450445	0.481748174817482	0.453445344534453	0.0628062806280628	0.0635063506350635	0.912991299129913	0.905390539053905	0.316731673167317	0.318331833183318	1	1
10	0.758875887588759	0.992999299929993	0.632763276327633	0.605960596059606	0.637263726372637	0.611861186118612	0.0861086108610861	0.0815081508150815	0.963696369636964	0.958495849584958	0.389238923892389	0.378637863786379	1	1
