# Supplementary material for: The multivariate analysis of variance as a powerful approach for circular data
Source: Mov Ecol. 2022 Apr 27;10:21. doi: 10.1186/s40462-022-00323-8 (PMC9044715; doi:10.1186/s40462-022-00323-8)
Supplement: Supplementary file 1 — Additional file 1. R-code and example data to perform the statistical tests described in the manuscript. [file 40462_2022_323_MOESM1_ESM.zip › GithubCode_and_R_Output/R_Output/Power_n_10-200_its_9999_Dist_param_axial_vm_m=0_conc=1BINNED.csv]

nseq	MANOVA	Rayleigh	HR	MANOVA_random
10	0.0651065106510651	0.0495049504950495	0.0621062106210621	0.0497049704970497
20	0.0586058605860586	0.0538053805380538	0.0767076707670767	0.054005400540054
30	0.0504050405040504	0.0499049904990499	0.0957095709570957	0.0484048404840484
50	0.0488048804880488	0.0473047304730473	0.123312331233123	0.0485048504850485
100	0.047004700470047	0.046004600460046	0.242424242424242	0.0481048104810481
200	0.0483048304830483	0.0474047404740474	0.461446144614461	0.0509050905090509
