# Supplementary material for: The multivariate analysis of variance as a powerful approach for circular data
Source: Mov Ecol. 2022 Apr 27;10:21. doi: 10.1186/s40462-022-00323-8 (PMC9044715; doi:10.1186/s40462-022-00323-8)
Supplement: Supplementary file 1 — Additional file 1. R-code and example data to perform the statistical tests described in the manuscript. [file 40462_2022_323_MOESM1_ESM.zip › GithubCode_and_R_Output/R_Output/Hypothetical_example_Type1error_n_1-10_its_9999_Dist_param_unif_unif_m=180-180_conc=0-0.csv]

nseq	Rayleigh	HR	MANOVA_intercept	MANOVA_random_intercept	MANOVA_linear_interceptP	MANOVA_random_linear_interceptP	MANOVA_linear_covariateP	MANOVA_random_linear_covariateP	MANOVA_linear_group_interceptP	MANOVA_random_linear_group_interceptP	MANOVA_linear_group_covariateP	MANOVA_random_linear_group_covariateP	MANOVA_linear_group_groupP	MANOVA_random_linear_group_groupP
1	0.0515051505150515	0.0469046904690469	0.064006400640064	0.0469046904690469	0.0629062906290629	0.049004900490049	0.0611061106110611	0.0521052105210521	0.0633063306330633	0.0492049204920492	0.0581058105810581	0.0527052705270527	0.0585058505850585	0.0454045404540454
3	0.051005100510051	0.0473047304730473	0.0515051505150515	0.0492049204920492	0.0525052505250525	0.05000500050005	0.0496049604960496	0.0469046904690469	0.0523052305230523	0.0501050105010501	0.0491049104910491	0.0478047804780478	0.0544054405440544	0.0553055305530553
6	0.0508050805080508	0.05000500050005	0.0506050605060506	0.0491049104910491	0.0503050305030503	0.0496049604960496	0.0488048804880488	0.05000500050005	0.0503050305030503	0.0499049904990499	0.0497049704970497	0.0501050105010501	0.0516051605160516	0.0502050205020502
8	0.0514051405140514	0.0533053305330533	0.0509050905090509	0.0502050205020502	0.0508050805080508	0.0501050105010501	0.0517051705170517	0.0504050405040504	0.0507050705070507	0.0501050105010501	0.0519051905190519	0.0508050805080508	0.0484048404840484	0.0483048304830483
10	0.0535053505350535	0.0546054605460546	0.0538053805380538	0.0533053305330533	0.0546054605460546	0.0531053105310531	0.0503050305030503	0.048004800480048	0.0542054205420542	0.0538053805380538	0.0501050105010501	0.0479047904790479	0.0493049304930493	0.0496049604960496
