# Supplementary material for: The multivariate analysis of variance as a powerful approach for circular data
Source: Mov Ecol. 2022 Apr 27;10:21. doi: 10.1186/s40462-022-00323-8 (PMC9044715; doi:10.1186/s40462-022-00323-8)
Supplement: Supplementary file 1 — Additional file 1. R-code and example data to perform the statistical tests described in the manuscript. [file 40462_2022_323_MOESM1_ESM.zip › GithubCode_and_R_Output/R_Output/Power_n_15-300_its_9999_Dist_param_trim_asym_vm_m=0_conc=1BINNED.csv]

nseq	MANOVA	Rayleigh	HR	MANOVA_random
15	0.0708070807080708	0.0618061806180618	0.0634063406340634	0.0629062906290629
30	0.0778077807780778	0.0738073807380738	0.0756075607560756	0.0768076807680768
45	0.0939093909390939	0.0894089408940894	0.0937093709370937	0.0937093709370937
75	0.126412641264126	0.123112311231123	0.143714371437144	0.133813381338134
150	0.206720672067207	0.204620462046205	0.239123912391239	0.205220522052205
300	0.382738273827383	0.377637763776378	0.53035303530353	0.391539153915392
