# Supplementary material for: The multivariate analysis of variance as a powerful approach for circular data
Source: Mov Ecol. 2022 Apr 27;10:21. doi: 10.1186/s40462-022-00323-8 (PMC9044715; doi:10.1186/s40462-022-00323-8)
Supplement: Supplementary file 1 — Additional file 1. R-code and example data to perform the statistical tests described in the manuscript. [file 40462_2022_323_MOESM1_ESM.zip › GithubCode_and_R_Output/R_Output/Power_n_15-300_its_9999_Dist_param_trim_sym_vm_m=0_conc=1.csv]

nseq	MANOVA	Rayleigh	HR	MANOVA_random
15	0.0544054405440544	0.0462046204620462	0.0533053305330533	0.0476047604760476
30	0.0526052605260526	0.0506050605060506	0.0548054805480548	0.0504050405040504
45	0.0549054905490549	0.0515051505150515	0.0512051205120512	0.0484048404840484
75	0.0463046304630463	0.0453045304530453	0.0488048804880488	0.0462046204620462
150	0.0459045904590459	0.0446044604460446	0.0506050605060506	0.0444044404440444
300	0.0468046804680468	0.0469046904690469	0.0518051805180518	0.0469046904690469
