# Supplementary material for: The multivariate analysis of variance as a powerful approach for circular data
Source: Mov Ecol. 2022 Apr 27;10:21. doi: 10.1186/s40462-022-00323-8 (PMC9044715; doi:10.1186/s40462-022-00323-8)
Supplement: Supplementary file 1 — Additional file 1. R-code and example data to perform the statistical tests described in the manuscript. [file 40462_2022_323_MOESM1_ESM.zip › GithubCode_and_R_Output/R_Output/Hypothetical_example_equal_less_n_1-10_its_9999_Dist_param_vm1_vm_m=180-180_conc=0-2.csv]

nseq	Rayleigh	HR	MANOVA_intercept	MANOVA_random_intercept	MANOVA_linear_interceptP	MANOVA_random_linear_interceptP	MANOVA_linear_covariateP	MANOVA_random_linear_covariateP	MANOVA_linear_group_interceptP	MANOVA_random_linear_group_interceptP	MANOVA_linear_group_covariateP	MANOVA_random_linear_group_covariateP	MANOVA_linear_group_groupP	MANOVA_random_linear_group_groupP
1	0.291729172917292	0.227822782278228	0.303630363036304	0.258325832583258	0.325132513251325	0.279327932793279	0.134413441344134	0.120912091209121	0.309230923092309	0.269126912691269	0.124612461246125	0.111711171117112	0.0469046904690469	0.0358035803580358
3	0.787878787878788	0.693169316931693	0.768776877687769	0.761476147614761	0.819181918191819	0.813381338133813	0.43004300430043	0.425642564256426	0.818481848184819	0.813381338133813	0.427842784278428	0.422642264226423	0.0525052505250525	0.0527052705270527
6	0.985698569856986	0.966096609660966	0.982498249824982	0.979197919791979	0.98949894989499	0.988498849884988	0.761076107610761	0.764876487648765	0.98979897989799	0.987998799879988	0.760476047604761	0.764976497649765	0.0535053505350535	0.0546054605460546
8	0.998199819981998	0.994099409940994	0.997799779977998	0.997599759975998	0.998899889988999	0.998899889988999	0.885688568856886	0.881188118811881	0.998899889988999	0.998899889988999	0.884188418841884	0.880588058805881	0.0526052605260526	0.0535053505350535
10	0.999599959996	0.999199919991999	0.999499949994999	0.999399939993999	0.999899989999	0.999899989999	0.945894589458946	0.944194419441944	0.999899989999	0.999899989999	0.945694569456946	0.944294429442944	0.0533053305330533	0.0538053805380538
