# Supplementary material for: The multivariate analysis of variance as a powerful approach for circular data
Source: Mov Ecol. 2022 Apr 27;10:21. doi: 10.1186/s40462-022-00323-8 (PMC9044715; doi:10.1186/s40462-022-00323-8)
Supplement: Supplementary file 1 — Additional file 1. R-code and example data to perform the statistical tests described in the manuscript. [file 40462_2022_323_MOESM1_ESM.zip › GithubCode_and_R_Output/R_Output/Power_n_10-100_its_9999_Dist_param_vm_vm_m=0_conc=1BINNED.csv]

nseq	MANOVA	Rayleigh	HR	MANOVA_random
10	0.423342334233423	0.414541454145415	0.322732273227323	0.371737173717372
15	0.615061506150615	0.616861686168617	0.492749274927493	0.583658365836584
25	0.845884588458846	0.849184918491849	0.774877487748775	0.840684068406841
50	0.993099309930993	0.993499349934993	0.986298629862986	0.993199319931993
100	1	1	1	1
