# Supplementary material for: The multivariate analysis of variance as a powerful approach for circular data
Source: Mov Ecol. 2022 Apr 27;10:21. doi: 10.1186/s40462-022-00323-8 (PMC9044715; doi:10.1186/s40462-022-00323-8)
Supplement: Supplementary file 1 — Additional file 1. R-code and example data to perform the statistical tests described in the manuscript. [file 40462_2022_323_MOESM1_ESM.zip › GithubCode_and_R_Output/R_Output/Hypothetical_example_unequal_90degdiff_n_1-10_its_9999_Dist_param_vm1_vm_m=180-270_conc=0-4.csv]

nseq	Rayleigh	HR	MANOVA_intercept	MANOVA_random_intercept	MANOVA_linear_interceptP	MANOVA_random_linear_interceptP	MANOVA_linear_covariateP	MANOVA_random_linear_covariateP	MANOVA_linear_group_interceptP	MANOVA_random_linear_group_interceptP	MANOVA_linear_group_covariateP	MANOVA_random_linear_group_covariateP	MANOVA_linear_group_groupP	MANOVA_random_linear_group_groupP
1	0.353535353535354	0.258325832583258	0.394339433943394	0.334033403340334	0.381838183818382	0.326132613261326	0.0417041704170417	0.0357035703570357	0.414041404140414	0.361336133613361	0.0529052905290529	0.0467046704670467	0.425642564256426	0.379337933793379
3	0.927392739273927	0.884888488848885	0.926992699269927	0.913491349134913	0.930893089308931	0.918691869186919	0.112411241124112	0.106110611061106	0.972597259725973	0.966096609660966	0.146014601460146	0.138113811381138	0.965896589658966	0.967496749674967
6	0.999699969997	0.998699869986999	0.999599959996	0.999499949994999	0.999499949994999	0.999499949994999	0.251925192519252	0.243624362436244	1	1	0.292129212921292	0.287028702870287	1	1
8	1	1	1	1	1	1	0.342734273427343	0.335433543354335	1	1	0.384738473847385	0.376637663766377	1	1
10	1	1	1	1	1	1	0.42954295429543	0.43014301430143	1	1	0.475847584758476	0.478347834783478	1	1
