# Supplementary material for: The multivariate analysis of variance as a powerful approach for circular data
Source: Mov Ecol. 2022 Apr 27;10:21. doi: 10.1186/s40462-022-00323-8 (PMC9044715; doi:10.1186/s40462-022-00323-8)
Supplement: Supplementary file 1 — Additional file 1. R-code and example data to perform the statistical tests described in the manuscript. [file 40462_2022_323_MOESM1_ESM.zip › GithubCode_and_R_Output/GithubCode/Obleser_Data.xlsx]

## Sheet: Tabelle1
flight direction	hour	weather	temp.	light intensity	wind speed (Km/h)	wind direction	sun position	direction to hide	distance to hide	group size	sex	age	direction to observer	alignment before reaction	vegetation height (1 < 50 cm, 2 > 50 cm)
190	6.5	PJ	14	5759	2.4	280	100	0	60	1	M	adult	90	140	1
10	6.5	J	16	21810	1.6	140	110	0	60	1	F	adult	260	30	1
200	20.1	O	10	473	2.4	80	270	0	80	3	F	adult	20	220	1
200	20.1	O	10	473	2.4	80	270	0	80	3	F	subad	20	200	1
0	7.05	Z	7	1920	3.9	240	110	10	15	1	M	adult	190	10	1
40	19	PJ	14	19460	3.6	260	250	10	20	1	M	adult	300	220	2
60	6.2	Z	8	4092	3.4	300	100	10	50	1	F	adult	290	200	1
280	12.2	J	26	31528	2.1	290	180	10	15	1	M	adult	170	130	1
210	20.3	PJ	10	0	3	100	0	20	30	1	F	adult	280	280	1
20	19.3	J	20	18115	1.8	100	250	20	20	1	M	adult	270	230	1
210	5.5	PJ	7	1249	2.8	260	100	20	20	1	M	adult	30	200	1
30	11.1	PJ	21	18607	2.4	280	170	20	30	1	F	adult	270	190	1
10	20.5	Z	7	0	2.2	60	x	20	50	1	F	adult	270	70	1
0	19.48	PJ	17	7992	1.7	290	260	20	40	1	F	adult	70	40	2
250	6	O	9	3861	2.3	180	100	20	60	2	M	adult	40	250	2
320	6.2	PJ	6	1463	1.6	270	100	20	30	2	F	adult	330	230	1
320	6.2	PJ	6	1463	1.6	270	100	20	30	2	M	subad	330	230	1
330	6.2	PJ	6	20410	4	250	110	30	50	1	M	adult	110	230	1
120	11	O	20	3397	1.7	280	170	30	60	1	M	adult	120	210	1
340	12.15	O	17	17034	4.4	50	180	30	50	1	F	adult	160	190	1
50	11.3	O	10	11169	3	100	170	30	370	3	M	subad	210	210	1
50	11.3	O	10	11169	3	100	170	30	370	3	M	adult	210	160	1
50	11.3	O	10	11169	3	100	170	30	370	3	F	adult	210	80	1
0	18	O	10	1856	2.4	280	250	30	110	4	F	subad	130	210	1
220	19.3	PJ	10	6314	2	300	260	30	20	4	F	adult	50	150	1
50	5.55	Z	6	5071	4.8	280	100	40	15	1	F	adult	260	0	1
340	20.3	PJ	18	8767	1.3	220	260	40	30	1	F	adult	190	260	1
210	8.2	O	10	9763	7	290	110	40	90	1	F	adult	10	80	1
30	20	PJ	19	7614	2.2	270	260	40	105	1	M	adult	120	60	1
90	6.5	PJ	14	19376	1.8	70	100	40	200	1	F	adult	290	50	2
30	6.45	PJ	7	2038	1.4	280	100	50	50	1	M	adult	200	330	1
140	6.4	J	12	7124	2.6	260	100	50	100	1	M	adult	310	240	1
70	6	PJ	7	10693	4.1	280	100	50	30	1	M	adult	270	240	1
120	21.1	PJ	8	0	2.8	90	0	50	70	1	M	adult	260	60	1
180	19.45	PJ	10	2520	3.1	280	270	50	50	2	F	adult	310	30	1
320	6.3	PJ	12	3360	3.3	90	100	60	50	1	M	adult	100	270	1
270	6.2	O	10	10561	2.6	130	100	60	30	1	M	adult	80	230	1
60	7.45	PJ	8	5707	3	270	110	60	40	2	F	adult	160	60	1
210	8	J	14	16408	6.3	250	130	60	50	2	F	subad	130	350	1
60	7.45	PJ	8	5707	3	270	110	60	40	2	M	subad	160	80	1
220	20.1	J	20	14972	0.9	100	260	70	30	1	M	adult	290	250	1
50	20.3	O	18	1263	3.7	100	260	70	10	1	F	adult	180	220	1
0	20.15	O	13	11999	4.1	60	260	70	40	1	F	adult	160	220	1
220	20.1	O	12	6744	5.2	280	270	70	40	1	M	adult	110	180	1
230	6.2	Z	5	1271	3.6	70	90	70	30	2	M	adult	70	170	1
230	6.2	Z	5	1271	3.6	70	90	70	30	2	F	adult	70	160	1
280	20	O	18	2791	1.8	280	270	80	60	1	F	adult	280	50	1
30	20.3	PJ	18	7590	2	80	260	80	30	1	M	adult	220	0	1
100	6.2	PJ	13	3156	2.5	270	100	80	70	2	F	adult	0	310	1
40	6.15	J	8	3569	1.2	270	100	80	40	2	F	adult	200	120	1
90	8	PJ	12	13950	1.8	300	100	90	30	1	F	adult	200	210	1
230	6.3	J	15	20479	1	120	100	90	40	1	F	adult	60	150	1
160	7	O	12	15976	2.8	120	110	90	20	1	M	adult	20	140	2
80	7.1	Z	10	9337	2.6	300	100	90	2	1	M	adult	120	120	1
50	6.2	Z	6	1573	5.3	230	110	90	40	2	M	adult	140	250	2
50	7.1	PJ	7	9370	2.7	280	110	90	70	3	F	adult	90	330	1
340	20.15	O	8	110	2	270	x	90	60	3	F	adult	190	170	1
350	5	O	7	488	3.5	330	90	100	40	1	F	adult	150	50	1
170	19.4	O	10	14698	2.4	260	270	100	40	1	F	adult	350	190	2
70	7.2	PJ	19	27667	4.2	120	110	100	20	1	F	adult	280	180	1
150	19.3	PJ	20	25793	1.6	220	260	100	40	1	F	adult	0	130	1
100	19.45	O	12	4030	3.1	90	260	100	60	2	F	subad	300	50	1
100	19.45	O	12	4030	3.1	90	260	100	60	2	F	adult	300	40	1
10	11.4	PJ	14	26917	2.8	280	180	110	20	2	F	adult	100	160	1
90	19.3	O	11	604	1.9	70	260	110	20	4	F	adult	220	270	1
240	19.5	J	20	18062	1.7	100	260	120	10	1	F	adult	60	30	1
40	11.3	PJ	15	31766	3.5	270	180	120	20	1	F	adult	190	310	2
180	20	Z	9	1198	3	70	260	120	50	2	F	subad	300	40	2
120	7.2	Z	11	3022	2	210	110	120	30	3	M	adult	280	40	1
280	5.4	O	8	1053	2.9	330	100	120	80	3	F	adult	240	340	1
100	9.5	Z	12	5732	5.5	280	150	130	50	1	F	adult	280	110	1
130	19.4	O	12	1970	2.7	110	260	130	5	1	F	adult	280	50	1
330	12.3	PJ	15	27193	3.1	270	180	130	10	1	M	adult	210	40	1
160	19.25	Z	9	1471	4.2	80	260	130	50	1	F	adult	320	30	2
120	8	O	12	19489	6.1	80	110	130	50	1	M	adult	350	10	1
20	11.52	PJ	20	24233	2.9	130	180	130	5	1	F	adult	220	220	1
290	16.3	J	25	36744	2.8	270	220	130	20	1	F	adult	140	200	1
270	6.1	PJ	13	18569	1.5	70	100	130	40	2	F	adult	120	120	1
170	19	PJ	13	8120	3.7	90	260	130	90	3	F	adult	40	300	1
140	19.35	Z	9	1384	3.9	80	260	140	70	1	M	adult	320	50	2
140	19.5	Z	9	904	4.3	80	260	140	30	1	F	adult	350	280	2
160	6.2	O	7	1970	2.6	130	100	140	100	2	F	adult	320	30	1
230	12	O	17	1693	5.6	50	180	140	100	2	M	adult	250	290	1
250	6.22	O	8	1590	3.2	30	100	150	20	1	F	adult	160	330	1
120	8	Z	10	3016	3.1	70	110	150	10	1	F	adult	340	240	1
150	12	PJ	13	30570	6.2	320	x	150	70	1	F	adult	270	190	1
180	6.4	Z	10	14551	2.1	200	100	150	40	2	F	adult	320	170	1
180	5.5	Z	6	1621	5.8	230	100	160	150	1	F	adult	170	130	1
200	9.3	Z	7	9120	3	90	140	160	240	3	F	adult	310	220	1
200	9.3	Z	7	9120	3	90	140	160	240	3	F	subad	310	180	1
120	6.4	PJ	8	6791	3.3	270	110	170	30	1	F	adult	270	350	1
20	11	PJ	24	24308	3	250	170	170	40	1	F	adult	260	340	1
160	8.5	PJ	8	15652	0.2	290	x	170	40	1	M	adult	270	330	1
160	15.3	J	20	32497	5.2	120	210	170	40	2	F	adult	350	40	1
160	15.3	J	20	32497	5.2	120	210	170	40	2	M	adult	350	30	1
340	7.5	Z	10	3453	2.7	70	110	180	20	1	F	adult	80	0	1
190	8	PJ	8	6034	3.2	270	120	180	80	1	M	adult	310	230	1
0	5.45	O	9	930	3.4	120	100	190	10	1	F	adult	160	350	1
200	8.5	O	11	10519	5.8	280	110	190	30	1	F	adult	40	340	1
170	11.3	PJ	20	26713	4.8	120	170	190	10	1	F	adult	280	240	1
180	5.4	PJ	8	1826	3.1	270	100	190	40	2	F	adult	240	180	1
300	19.25	Z	13	3849	3.8	290	270	190	80	2	F	adult	190	40	1
50	16.3	SJ	20	33521	2.5	120	215	190	10	4	M	adult	160	40	1
20	8.15	PJ	8	12300	2.7	300	280	200	10	1	F	adult	260	190	1
70	11	O	15	21380	4.7	240	170	200	10	1	M	subad	240	110	1
320	20	O	14	13582	4.4	60	260	200	30	1	F	adult	200	40	1
180	5.3	J	11	2943	3.1	300	100	200	30	1	M	adult	40	0	2
30	6.5	PJ	8	7103	3.4	270	110	200	60	1	M	adult	120	310	2
200	7.5	Z	8	11573	5.5	230	120	200	5	1	F	adult	320	250	2
340	5.4	Z	6	4813	4.7	270	100	200	80	2	F	adult	210	150	2
270	20.15	PJ	10	150	3.1	90	270	200	15	2	F	adult	230	330	1
240	7	O	6	2530	3.6	250	100	200	40	2	F	adult	10	210	1
250	19.50	O	8	350	8	90	x	200	50	4	M	adult	140	160	1
220	9.00	Z	7	8641	2.6	90	130	210	30	1	F	adult	330	190	1
180	20	O	9	11703	2.9	260	270	210	80	1	M	adult	290	300	1
170	6	Z	9	13573	2.4	190	100	210	50	2	F	adult	260	220	1
160	19.3	PJ	16	1853	1.3	130	x	210	20	3	F	adult	310	70	1
60	19.2	PJ	17	11325	4.1	270	260	220	30	1	F	adult	270	30	1
250	20	Z	15	8661	2.1	310	260	220	40	1	F	adult	60	320	1
170	17	PJ	16	10420	4.8	260	240	220	70	3	M	adult	60	190	1
170	17	PJ	16	10420	4.8	260	240	220	70	3	M	adult	60	280	1
240	7	PJ	7	8036	1.8	270	100	230	20	1	M	adult	150	230	1
170	7.3	O	10	2.616	3.2	130	110	230	80	1	F	adult	290	230	1
200	12	J	26	30057	2.6	290	180	230	20	1	M	adult	270	180	1
70	9.4	PJ	17	22589	1.9	110	140	230	30	1	F	adult	300	20	1
350	6.45	Z	6	1460	4.6	240	110	230	2	1	F	adult	150	330	1
230	11	PJ	21	24802	1.8	300	170	230	140	2	F	adult	300	210	1
130	10.00	O	8	10507	2.8	90	140	230	50	5	F	subad	320	350	1
130	10.00	O	8	10507	2.8	90	140	230	50	5	F	adult	320	340	1
250	8.1	PJ	11	32894	4.1	270	120	240	15	1	F	adult	170	110	1
130	7.2	O	7	1729	3.4	270	110	240	20	1	M	adult	270	30	1
310	5.3	Z	4	349	5.7	70	x	240	30	1	F	adult	250	250	1
230	12.45	PJ	16	29060	3.6	110	180	240	40	2	F	adult	0	120	1
230	12.45	PJ	16	29060	3.6	90	180	240	40	2	F	subad	0	100	1
350	20	O	14	2590	2.8	330	260	250	30	1	M	adult	200	50	1
30	7.1	O	8	2395	3	140	110	250	60	1	M	adult	280	40	1
170	20	PJ	12	1026	4.1	270	270	250	270	5	F	adult	250	130	1
240	7	Z	10	2069	2	270	100	260	100	2	M	adult	50	160	1
250	6	Z	8	4671	4.1	300	100	260	90	2	M	adult	10	60	1
330	19.30	O	8	500	8.2	80	270	260	30	2	F	adult	200	20	1
320	19.45	PJ	12	906	3.5	100	260	260	60	3	F	adult	180	40	1
240	6.5	PJ	7	20733	3.5	270	110	270	20	1	F	adult	280	180	1
300	20.1	PJ	17	7103	1.4	280	260	270	60	1	M	adult	180	120	1
130	20.1	O	11	204	1.1	90	270	270	5	1	M	adult	130	80	1
70	12.1	PJ	20	25240	1.8	120	180	270	15	1	M	adult	140	80	1
160	5.55	PJ	5	749	1.2	280	90	280	30	1	F	adult	70	230	1
40	19.3	O	13	12761	4.9	270	260	280	20	1	M	adult	170	140	1
260	19.5	PJ	19	23711	1.2	210	260	280	15	1	M	adult	40	0	1
290	6.2	J	15	3847	2.7	30	100	280	20	1	M	adult	20	290	1
210	7.05	Z	6	3079	4.1	60	90	280	60	2	F	adult	160	220	1
210	7.05	Z	6	3079	4.1	60	90	280	60	2	M	subad	160	210	1
270	20.3	PJ	15	4024	1.7	290	270	280	40	2	F	adult	210	50	1
200	6.05	PJ	5	804	1	270	90	290	20	1	M	subad	90	170	1
150	5.45	PJ	5	482	0.9	270	90	290	20	1	F	adult	80	160	1
290	6.2	O	9	3488	3.9	180	100	290	40	1	F	adult	100	130	1
300	18.1	J	24	26719	1.8	100	240	290	40	1	F	adult	30	300	1
310	7.3	PJ	8	5035	2.6	270	110	290	40	3	F	adult	250	160	1
70	19.4	PJ	19	14370	x	260	260	300	60	1	F	adult	160	200	1
350	19.05	O	11	18529	3.7	250	250	300	230	1	F	adult	350	0	2
10	7	PJ	12	10846	6.4	190	100	300	20	1	M	adult	240	340	1
340	19	O	11	18529	3.7	250	250	300	230	2	F	adult	340	20	2
340	12.3	PJ	13	30605	6.5	290	150	300	40	5	F	adult	260	180	1
340	19	Z	13	5197	4.4	290	260	310	60	1	M	adult	80	80	1
200	19.1	O	17	3638	3.4	270	110	310	20	1	F	adult	220	0	1
310	18.1	J	23	28439	2.2	240	250	310	30	2	F	adult	60	330	2
190	19.5	O	11	1162	2.4	100	260	310	30	2	F	adult	290	330	1
160	6	O	7	934	2.3	90	100	320	100	1	M	adult	30	30	1
50	5.5	O	9	1638	1.7	130	100	320	20	1	F	adult	250	330	1
170	5.3	PJ	5	18589	3.3	260	100	320	30	2	F	adult	270	200	2
20	11.4	PJ	16	2079	4.1	120	180	330	20	1	F	adult	310	330	1
340	20.2	PJ	11	200	3.2	270	x	330	20	1	M	subad	220	320	1
110	11	J	25	32971	2	300	170	330	30	2	F	adult	280	220	2
60	20.15	O	11	944	2.6	330	270	340	50	1	F	adult	100	300	1
280	5.5	Z	5	983	4.3	50	90	340	40	1	M	subad	310	270	1
340	19	O	12	2194	3.5	70	160	340	20	1	M	adult	260	160	1
330	6.05	PJ	5	19361	3.7	260	100	340	60	1	M	adult	100	150	2
160	5.4	PJ	7	937	3.1	280	100	340	40	1	F	adult	10	110	2
30	8.1	O	12	20130	5.8	80	110	340	20	3	F	adult	270	350	1
150	19	Z	10	1837	7.1	70	250	350	80	1	F	adult	340	350	1
350	16.3	J	26	25175	1.3	90	220	350	10	1	F	adult	270	190	1
120	6.1	PJ	8	2861	4.7	260	100	350	20	1	F	adult	290	90	1
10	6	PJ	13	2411	2.1	270	100	350	80	1	M	adult	120	40	1
330	6.4	PJ	7	11977	3.9	270	100	350	20	1	F	adult	80	30	1
10	12.3	Z	16	13472	2.4	300	180	350	20	1	M	adult	250	20	1
140	12.1	PJ	16	2861	4.2	100	180	350	50	2	F	adult	210	240	1
140	12.1	PJ	16	2861	4.2	100	180	350	50	2	F	subad	210	230	1
300	7.1	J	16	22030	1.4	120	110	350	30	2	M	adult	180	170	1
220	7	O	8	2407	3	140	110	350	40	3	F	adult	120	230	1
